# Supplementary material for: Decline in Constitutive Proliferative Activity in the Zebrafish Retina with Ageing
Source: Int J Mol Sci. 2021 Oct 28;22(21):11715. doi: 10.3390/ijms222111715 (PMC8583983; doi:10.3390/ijms222111715)
Supplement: Supplementary file 1 [file ijms-22-11715-s001.zip]

Archive with 3 entries (3 files):
- File S1.xlsx
- File S2.xlsx
- Table S1.pdf
